# Supplementary material for: Atypical Pruriginous Pustular Eruption Preceding Locally Advanced Rectal Cancer: A Case Report and Gut–Skin–Tumour Axis Hypothesis
Source: Diagnostics (Basel). 2026 May 22;16(11):1592. doi: 10.3390/diagnostics16111592 (PMC13256220; doi:10.3390/diagnostics16111592)
Supplement: Supplementary file 1 [file diagnostics-16-01592-s001.zip]

Archive with 1 entries (1 files):
- diagnostics-4324098-supplementary.pdf
